# Supplementary material for: Sub-Cluster Identification through Semi-Supervised Optimization of Rare-Cell Silhouettes (SCISSORS) in single-cell RNA-sequencing
Source: Bioinformatics. 2023 Jul 27;39(8):btad449. doi: 10.1093/bioinformatics/btad449 (PMC10412410; doi:10.1093/bioinformatics/btad449)
Supplement: btad449_Supplementary_Data [file btad449_supplementary_data.zip]

Archive with 4 entries (4 files):
- Supplementary_Methods.docx
- Supplementary_Table_S1_20230731.xlsx
- Supplementary_Table_S2.xlsx
- Supplementary_Figures.pdf
