# Supplementary material for: Sub-Cluster Identification through Semi-Supervised Optimization of Rare-Cell Silhouettes (SCISSORS) in single-cell RNA-sequencing
Source: Bioinformatics. 2023 Jul 27;39(8):btad449. doi: 10.1093/bioinformatics/btad449 (PMC10412410; doi:10.1093/bioinformatics/btad449)
Supplement: btad449_Supplementary_Data [file btad449_supplementary_data.zip › Supplementary_Table_S2.xlsx]

## Sheet: Table S2
Supplementary Table S2. Detailed SCISSORS parameters for identifying marker genes in PBMC and PDAC datasets.
		First step: a cluster or subcluster is compared to background clusters.				Second step: candidate gene list is filtered.
		Comparison	Statistical method	Threshold		Clusters for gene exclusion	Threshold
				p	log2 fold change
PBMC3K	Each major cluster	One vs the rest	Wilcoxon rank-sum test	< 0.05	> 0.25	The rest	0.05
	T-cell subclusters (T0.Naive CD4+ T, T1.Memory CD4+ T and T2.CD8+ T)	T0 vs T1 + T2			> 0.5	Non-T-cell
		T1 vs T0 +T2
		T2 vs T0 +T1
	Monocyte subclusters (M0.Classical monocyte, M1.Intermediate monocyte and M2. Non-classical monocyte)	M0 vs M1 + M2				Non-monocyte
		M1 vs M0 + M2
		M2 vs M0 + M1
	M3.DC and M4.Platelet	M3 vs M4 + Monocyte subclusters				Non-M4 and non-monocyte
		M4 vs M3 + Monocyte subclusters				Non-M3 and non-monocyte
Eylada PDAC	Each major cluster	One vs the rest	Wilcoxon rank-sum test	< 0.05	> 0.1	The rest	0.1
	Tumor subclusters (basal-like, classical 1 and classical 2)	Basal-like vs classical 1 + classical 2			> 0.25	Non-tumor
		Classical 1 vs basal-like + classical 2
		Classical 2 vs basal-like + classical 1
	Tumor subclusters for bulk RNA-seq analysis (basal-like and classical)	Basal-like vs calssical (classical 1 + classical2)
		Calssical (classical 1 + classical2) vs basal-like
	Lipid processing, secretory and acinar clusters	Lipid processing vs secretory + acinar + tumor subclusters				Non-secretory + non-acinar + non-tumor
		Secretory vs lipid processing + acinar + tumor subclusters				Non-lipid processing + non-acinar + non-tumor
		Acinar vs secretory + lipid processing + tumor subclusters				Non-secretory + non-lipid processing + non-tumor
	Fibroblast subclusters (apCAF, iCAF and myCAF)	apCAF vs iCAF + myCAF				Non-fibroblast
		iCAF vs apCAF + myCAF
		myCAF vs apCAF + iCAF
	Perivascular and endothelial clusters	Endothelial vs perivascular + fibroblast subclusters				Non-perivascular + non-fibroblast
		Perivascular vs endothelial + fibroblast subclusters				Non-endothelial + non-fibroblast
